# Supplementary material for: Evaluation of Organic and Inorganic Foulant Interaction Using Modified Fouling Models in Constant Flux Dead-End Operation with Microfiltration Membranes
Source: Membranes (Basel). 2023 Oct 25;13(11):853. doi: 10.3390/membranes13110853 (PMC10673472; doi:10.3390/membranes13110853)
Supplement: Supplementary file 1 [file membranes-13-00853-s001.zip]

Archive with 1 entries (1 files):
- membranes-2640052-supplementary.pdf
